# Supplementary material for: 3D tumor spheroid microarray for high-throughput, high-content natural killer cell-mediated cytotoxicity
Source: Commun Biol. 2021 Jul 21;4:893. doi: 10.1038/s42003-021-02417-2 (PMC8295284; doi:10.1038/s42003-021-02417-2)
Supplement: Supplementary file 2 — Supplementary Data 1 [file 42003_2021_2417_MOESM2_ESM.xlsx]

## Sheet: NK+MiaPaCa-2 Cells
	Percent Live Cells
Control	90.7468	100.006	99.2402
~104	74.016	77.5726	87.9449
~105	62.2302	63.5726	63.3994
~106	47.2683	45.5926	46.4645

## Sheet: NK Cells Only
	Percent Live Cells
Control	102.96	100.233	97.3491
~104	90.8773	102.242	85.1291
~105	82.2136	90.3691	79.7118
~106	82.3064	74.4491	83.4273

## Sheet: Upside Down
	Percent Live Cells
Control	104.661	99.4907	94.9944
~104	76.3685	73.5667	77.7759
~105	48.6556	44.4111	30.7315
~106	34.3167	14.037	16.7185
