# Supplementary material for: 3D tumor spheroid microarray for high-throughput, high-content natural killer cell-mediated cytotoxicity
Source: Commun Biol. 2021 Jul 21;4:893. doi: 10.1038/s42003-021-02417-2 (PMC8295284; doi:10.1038/s42003-021-02417-2)
Supplement: Supplementary file 3 — Supplementary Data 2 [file 42003_2021_2417_MOESM3_ESM.xlsx]

## Sheet: MCF7
E:T	No Trastuzumab				With Trastuzumab
0:1	-6.4985	-3.55944	3.68839	6.62745	24.4589	11.355	22.1093	8.66938
1:1	6.0866	12.7919	3.26593	10.1432	23.3746	25.6711	20.9972	23.3526
5:1	44.317	49.4808	41.7888	47.7728	93.552	96.5321	93.2987	96.3123
10:1	80.3435	83.4014	78.7392	81.8754	99.5684	96.8863	99.4015	96.6923

## Sheet: MiaPaca2
E:T	No Trastuzumab				With Trastuzumab
0:1	-3.90214	1.09589	-1.03494	3.84119	7.4553	20.2128	10.0455	22.4918
1:1	-2.00493	2.82063	0.816003	5.52386	25.7303	29.0726	27.8747	31.1355
5:1	17.6753	23.5562	20.0162	25.7537	41.461	46.3867	43.2218	48.0273
10:1	22.5501	27.9878	24.7722	30.0772	75.9612	70.0942	76.8805	71.1566
