# Supplementary material for: 3D tumor spheroid microarray for high-throughput, high-content natural killer cell-mediated cytotoxicity
Source: Commun Biol. 2021 Jul 21;4:893. doi: 10.1038/s42003-021-02417-2 (PMC8295284; doi:10.1038/s42003-021-02417-2)
Supplement: Supplementary file 4 — Supplementary Data 3 [file 42003_2021_2417_MOESM4_ESM.xlsx]

## Sheet: Calcein
Type	Fluorescence Intensity
Control	119.944	93.4235	85.0358
NK92-CD16	31.511	45.3607	40.6713

## Sheet: Caspase
Time (h)		Fluorescence Intensity
1		14.0203	11.902	10.5689
24		42.3307	40.8899	54.0123
