# Supplementary material for: 3D tumor spheroid microarray for high-throughput, high-content natural killer cell-mediated cytotoxicity
Source: Commun Biol. 2021 Jul 21;4:893. doi: 10.1038/s42003-021-02417-2 (PMC8295284; doi:10.1038/s42003-021-02417-2)
Supplement: Supplementary file 5 — Supplementary Data 4 [file 42003_2021_2417_MOESM5_ESM.xlsx]

## Sheet: MCF7
E:T	Control			Trastuzumab			Doxorubicin			Paclitaxel			TRA + DOX			TRA + PTX
0 : 1	1.25019	0.380986	-1.32656	0.621303	3.23426	-2.85721	1.76012	1.12181	-1.55217	1.1351	0.351967	-0.91474	1.08626	-1.32656	3.23502	2.97238	-5.46025	5.85565
1 : 1	-3.33033	4.39174	-0.02408	1.61301	-3.31323	2.19213	3.09471	-0.70627	0.861186	-1.31877	-3.51359	5.01894	2.89528	0.666873	1.37178	3.1294	2.27102	2.83223
5 : 1	7.3092	2.16573	5.58397	9.90092	9.53658	6.38	5.74913	4.86304	1.93717	6.54217	6.05211	22.6141	14.0591	10.6179	6.42143	19.8536	13.1072	13.8453
10 : 1	13.1072	13.8453	15.978	13.2912	17.7624	17.6556	13.3427	13.0659	18.171	13.817	13.2234	22.4033	26.8829	23.7345	15.4243	18.8232	18.3248	31.9826

## Sheet: MiaPaca2
E:T	Control			Trastuzumab			Doxorubicin			Paclitaxel			TRA + DOX			TRA + PTX
0 : 1	0.412841	2.14214	1.06748	-1.5e-05	1.80973	3.46072	4.27121	-0.61936	0.11569	0.193555	4.17824	-2.91792	0.696838	-0.05443	6.83083	4.05451	6.69223	6.54815
1 : 1	1.52237	2.03785	3.0319	1.64259	9.64755	7.76444	7.07942	21.9546	26.1311	14.0422	19.4185	14.5466	23.0884	9.39757	20.071	21.566	16.4336	31.4188
5 : 1	20.3859	22.0049	19.1623	31.1762	24.4146	25.9734	27.3095	19.4594	39.0872	30.623	29.1974	22.2332	34.7914	38.217	34.9488	36.1674	39.9822	39.1104
10 : 1	23.5483	29.3093	42.0825	37.2444	31.7398	48.2654	29.8302	36.8121	56.0178	37.6551	47.4516	48.2507	45.7022	53.6523	42.7653	55.4609	49.7402	60.846

## Sheet: MDA-MB-231
E:T	Control			Trastuzumab			Doxorubicin			Paclitaxel			TRA + DOX			TRA + PTX
0 : 1	0.22672	-1.50294	1.22872	-3.41609	1.54843	2.05165	-2.78667	4.7875	4.51178	8.6547	4.51178	-4.63593	4.56382	5.10912	3.7695	11.9601	3.03666	1.7257
1 : 1	3.06992	1.47412	4.88931	5.46152	4.1229	11.1652	9.25922	2.36608	6.66249	3.45748	11.3209	12.3547	5.45588	18.7279	19.4023	12.6939	6.78362	15.9901
5 : 1	10.4723	18.7279	11.6835	15.2193	14.448	14.0709	11.6835	16.4125	17.3203	18.2174	15.2193	15.2672	16.4125	17.3203	19.3281	15.2672	26.2784	26.0288
10 : 1	22.4326	21.0974	29.3078	27.8589	28.929	24.0036	21.7183	26.3027	28.0953	29.4697	26.3954	24.4968	31.0316	29.9979	27.8033	39.2397	26.7488	38.329
