# Supplementary material for: 3D tumor spheroid microarray for high-throughput, high-content natural killer cell-mediated cytotoxicity
Source: Commun Biol. 2021 Jul 21;4:893. doi: 10.1038/s42003-021-02417-2 (PMC8295284; doi:10.1038/s42003-021-02417-2)
Supplement: Supplementary file 6 — Supplementary Data 5 [file 42003_2021_2417_MOESM6_ESM.xlsx]

## Sheet: MCF7_TRA+DOX
E:T	% Cytotoxicity
0 : 1	1.08626	-1.32656	3.23502
1 : 1	2.89528	0.666873	1.37178
5 : 1	14.0591	10.6179	6.42143
10 : 1	26.8829	23.7345	15.4243

## Sheet: MCF7_TRA+PTX
E:T	% Cytotoxicity
0 : 1	2.97238	-5.46025	5.85565
1 : 1	3.1294	2.27102	2.83223
5 : 1	19.8536	13.1072	13.8453
10 : 1	18.8232	18.3248	31.9826

## Sheet: MCF7_Control
E:T	% Cytotoxicity
0 : 1	1.25019	0.380986	-1.32656
1 : 1	-3.33033	4.39174	-0.02408
5 : 1	7.3092	2.16573	5.58397
10 : 1	13.1072	13.8453	15.978

## Sheet: MiaPaca2_TRA+DOX
E:T	% Cytotoxicity
0 : 1	0.696838	-0.05443	6.83083
1 : 1	23.0884	9.39757	20.071
5 : 1	34.7914	38.217	34.9488
10 : 1	45.7022	53.6523	42.7653

## Sheet: MiaPaca2_TRA+PTX
E:T	% Cytotoxicity
0 : 1	4.05451	6.69223	6.54815
1 : 1	21.566	16.4336	31.4188
5 : 1	36.1674	39.9822	39.1104
10 : 1	55.4609	49.7402	60.846

## Sheet: MiaPaca2_Control
E:T	% Cytotoxicity
0 : 1	0.412841	2.14214	1.06748
1 : 1	1.52237	2.03785	3.0319
5 : 1	20.3859	22.0049	19.1623
10 : 1	23.5483	29.3093	42.0825

## Sheet: MDA-MB-231_TRA+DOX
E:T	% Cytotoxicity
0 : 1	4.56382	5.10912	3.7695
1 : 1	5.45588	18.7279	19.4023
5 : 1	16.4125	17.3203	19.3281
10 : 1	31.0316	29.9979	27.8033

## Sheet: MDA-MB-231_TRA+PTX
E:T	% Cytotoxicity
0 : 1	11.9601	3.03666	1.7257
1 : 1	12.6939	6.78362	15.9901
5 : 1	15.2672	26.2784	26.0288
10 : 1	39.2397	26.7488	38.329

## Sheet: MDA-MB-231_Control
E:T	% Cytotoxicity
0 : 1	0.22672	-1.50294	1.22872
1 : 1	3.06992	1.47412	4.88931
5 : 1	10.4723	18.7279	11.6835
10 : 1	22.4326	21.0974	29.3078
