# Supplementary material for: 3D tumor spheroid microarray for high-throughput, high-content natural killer cell-mediated cytotoxicity
Source: Commun Biol. 2021 Jul 21;4:893. doi: 10.1038/s42003-021-02417-2 (PMC8295284; doi:10.1038/s42003-021-02417-2)
Supplement: Supplementary file 7 — Supplementary Data 6 [file 42003_2021_2417_MOESM7_ESM.xlsx]

## Sheet: MCF7
Log [Paclitexel (μM)]		Control						NK92-CD16						NK92-CD16 + TRA						NK92-CD16 + ATE
		97.9767	100.399	101.624				110.543	92.5774	96.8791				97.2441	104.281	98.4745				101.758	97.0947	101.147
-0.69897		93.4638	94.0985	92.6562				94.5395	93.7303	100.781				93.6359	91.0161	85.1534				95.4125	94.6889	94.2193
0		92.3816	90.0386	98.0883				105.305	91.4285	94.0063				81.745	86.0883	82.3324				109.125	108.374	90.9289
0.69897		92.5441	87.8395	95.7627				96.7018	98.666	92.4112				74.9039	77.2061	78.5417				99.981	100.329	96.1762
1.39794		89.5096	96.1017	96.9545				100.376	80.771	86.9668				61.2308	66.4704	75.779				105.129	108.327	103.087
2.09691		85.1608	80.7637	85.6227				86.9668	83.8032	94.5947				53.8733	54.8507	57.3507				87.8123	80.0291	85.4621

## Sheet: MiaPaca2
Log [Paclitexel (μM)]		Control						NK92-CD16						NK92-CD16 + TRA						NK92-CD16 + ATE
		104.404	109.891	85.7052				104.009	99.8205	96.1703				104.39	97.3825	98.2278				101.139	99.9768	98.8842
-0.69897		95.7815	100.902	101.186				94.4051	93.1018	96.6431				94.6148	89.2963	95.3052				90.4471	82.3007	95.3105
0		102.003	103.334	102.576				95.0366	100.417	96.63				90.0506	83.3341	81.679				82.7314	75.1074	70.0183
0.69897		112.985	100.397	100.573				89.229	90.5157	86.6854				74.1004	76.9083	82.1464				46.5267	62.3075	51.1128
1.39794		105.037	109.596	110.028				85.3634	90.6843	67.9114				75.9831	75.8621	59.7396				47.7403	18.7366	50.8678
2.09691		100.51	105.725	102.034				84.9892	84.977	66.7153				54.2546	62.4997	50.9838				19.0605	38.7539	44.4934

## Sheet: MDA-MB-231
Log [Paclitexel (μM)]		Control						NK92-CD16						NK92-CD16 + TRA						NK92-CD16 + ATE
		112.974	102.871	84.1545				101.002	96.1931	102.805				99.0537	99.924	101.022				101.164	95.8215	103.015
-0.69897		89.4314	110.927	103.829				107.999	101.038	95.6839				100.733	86.0583	95.1468				87.1867	75.7981	73.0672
0		104.602	102.891	94.6725				105.591	101.84	97.8456				85.8367	85.493	93.7483				80.6444	74.2576	80.6444
0.69897		104.64	96.8801	102.039				91.9348	98.3023	101.28				87.5329	79.3229	87.8325				47.5527	50.5972	71.2712
1.39794		98.2995	100.176	105.817				98.3917	101.185	104.163				64.988	75.1108	85.2318				47.3781	39.7582	41.9864
2.09691		110.093	90.322	84.2526				90.1467	88.9465	92.4518				58.2948	68.5733	60.8985				26.2522	30.3799	24.9183
