# Supplementary material for: 3D tumor spheroid microarray for high-throughput, high-content natural killer cell-mediated cytotoxicity
Source: Commun Biol. 2021 Jul 21;4:893. doi: 10.1038/s42003-021-02417-2 (PMC8295284; doi:10.1038/s42003-021-02417-2)
Supplement: Supplementary file 8 — Supplementary Data 7 [file 42003_2021_2417_MOESM8_ESM.xlsx]

## Sheet: MCF7
Log [Paclitexel (μM)]		Control						PTX + TRA						PTX + ATE
		102.247	98.4538	99.2995				96.8013	94.2475	108.951				101.108	104.313	94.5785
-0.69897		116.97	106.415	104.716				115.475	109.653	99.9291				119.307	122.531	114.535
0		106.273	105.874	106.45				96.4624	91.9395	93.0475				110.322	106.71	95.7077
0.69897		112.533	114.895	112.676				101.035	103.509	79.9205				87.8263	107.793	78.7521
1.39794		112.506	112.648	107.25				94.2696	96.0691	96.6419				107.075	105.487	99.6874
2.09691		105.551	108.074	106.198				105.07	101.721	101.508				107.232	107.355	109.227

## Sheet: MiaPaca2
Log [Paclitexel (μM)]		Control						PTX + TRA						PTX + ATE
		96.0185	101.169	102.813				100.341	101.834	97.825				108.022	98.7543	93.2236
-0.69897		102.059	100.437	93.6097				97.4186	99.2288	87.7834				105.405	99.3761	108.493
0		100.019	98.1489	100.153				97.4255	95.7649	100.671				100.96	94.9931	96.8196
0.69897		99.8106	98.6875	95.9202				99.289	102.732	83.4775				103.827	88.6486	94.6593
1.39794		106.254	100.226	102.109				91.7797	100.93	84.7334				99.3618	102.165	99.9788
2.09691		102.79	101.65	102.869				105.226	96.9298	84.9597				92.8973	96.7511	96.3503

## Sheet: MDA-MB-231
Log [Paclitexel (μM)]		Control						PTX + TRA						PTX + ATE
		102.497	97.957	99.5461				105.783	99.0092	95.2079				98.9652	100.433	100.602
-0.69897		106.064	101.713	98.9826				110.453	98.2854	103.234				107.688	97.4894	106.003
0		99.7551	91.2399	91.8004				99.0168	101.169	93.7517				102.416	101.259	95.51
0.69897		96.5779	85.5578	81.6964				97.9576	89.588	84.8995				84.5669	107.87	90.1038
1.39794		93.7477	88.6092	78.0288				92.8585	84.235	86.6371				97.7138	96.7103	93.3102
2.09691		100.162	87.7091	77.9277				95.7632	86.9493	88.4771				97.2647	88.7268	98.4984
